# Supplementary material for: Numerical Investigation of the Fracture Mechanism of Defective Graphene Sheets
Source: Materials (Basel). 2017 Feb 11;10(2):164. doi: 10.3390/ma10020164 (PMC5459152; doi:10.3390/ma10020164)
Supplement: Supplementary file 1 [file materials-10-00164-s001.zip]

Archive with 9 entries (8 files):
- videos/
- videos/video 1.avi
- videos/video 2.avi
- videos/video 3.avi
- videos/video 4.avi
- videos/video 5.avi
- videos/video 6.avi
- videos/video 7.avi
- videos/video 8.avi
